# Supplementary material for: Associations of Multimarkers of Metabolic Malnutrition and Inflammation with All-Cause Mortality by Multimorbidity Status
Source: Nutrients. 2025 May 22;17(11):1747. doi: 10.3390/nu17111747 (PMC12157198; doi:10.3390/nu17111747)
Supplement: Supplementary file 1 [file nutrients-17-01747-s001.zip]

Archive with 1 entries (1 files):
- nutrients-3638898-supplementary.pdf
